# Supplementary material for: Cross-Feeding of a Toxic Metabolite in a Synthetic Lignocellulose-Degrading Microbial Community
Source: Microorganisms. 2021 Feb 4;9(2):321. doi: 10.3390/microorganisms9020321 (PMC7914493; doi:10.3390/microorganisms9020321)
Supplement: Supplementary file 1 [file microorganisms-09-00321-s001.zip]

Archive with 5 entries (4 files):
- microorganisms-1079004-S/
- microorganisms-1079004-S/File_S1_raw_data.zip
- microorganisms-1079004-S/lignocellulose_community_Figs_S1-S9_201230.pdf
- microorganisms-1079004-S/lignocellulose_community_File_S2_code_for_plotting.Rmd
- microorganisms-1079004-S/lignocellulose_community_Table_S1_experimentdata_201230.xlsx
