# Supplementary material for: Cross-Feeding of a Toxic Metabolite in a Synthetic Lignocellulose-Degrading Microbial Community
Source: Microorganisms. 2021 Feb 4;9(2):321. doi: 10.3390/microorganisms9020321 (PMC7914493; doi:10.3390/microorganisms9020321)
Supplement: Supplementary file 1 [file microorganisms-09-00321-s001.zip › microorganisms-1079004-S/lignocellulose_community_File_S2_code_for_plotting.Rmd]

---
title: "File_S2_Plot_Code"
output:
  pdf_document: default
  html_notebook: default
---

This notebook contains the code for generating the plots in Lee et al. 2021 from the data contained in File S1. Many plots will look slightly different from those in the text because minor aesthetic changes were made prior to publication; however, the content is the same.

Plots here are generated in the order they are cited in the text-- both main figures and supplemental.

Note also that several of the plots use custom icons, which are included within File S1 as png files.

Load required libraries:
```{r}
library(ggplot2)
library(ggimage)
library(RColorBrewer)
```

And generate color codes and shape codes:
```{r}
species_cols<-c('#fec44f','#e31a1c','#1f78b4','black','#ff7f00','#6a3d9a','#33a02c','#b15928','#662506')
species_shape<-c(21,22,24,23)
VizPalette<-c("#ffd700", "#ffb14e", "#fa8775", "#ea5f94", "#cd34b5", "#9d02d7", "#0000ff")
VAscale<-c(brewer.pal(9,'Oranges')[2:9])
PCAscale<-c(brewer.pal(9,'Purples')[2:9])
```


Figure S2
First, load data:
```{r}
FigS2data<-read.csv('FigS2_data.csv', header=T)
```

Then plot Figure S2 panel a:

```{r}
FigS2a<-ggplot(data=subset(FigS2data, plate==5 & species=='C. fimi'), 
               aes(x=Time, y=OD, color=factor(mM_VA), group=interaction(well, plate))) +
  geom_point() + geom_line() + theme_bw() + scale_y_log10() +
  ggtitle('C. fimi', subtitle='Growth substrate: cellobiose') +
  scale_color_manual(values=VAscale, name='Vanillic\nAcid (mM)')
FigS2a
```
Figure S2 panel b:
```{r}
FigS2b<-ggplot(data=subset(FigS2data, plate==5 & species=='M. ext'), 
               aes(x=Time, y=OD, color=factor(mM_VA), group=interaction(well, plate))) +
  geom_point() + geom_line() + theme_bw() + scale_y_log10() + 
  ggtitle('M. extorquens', subtitle='Growth substrate: methanol') +
  scale_color_manual(values=VAscale, name='Vanillic\nAcid (mM)')
FigS2b
```
Figure S2 panel c:
```{r}
FigS2c<-ggplot(data=subset(FigS2data, plate==4 & mM_PCA=='0'), 
               aes(x=Time, y=OD, color=factor(mM_VA))) + 
  geom_point() + geom_line(aes(group=interaction(well, plate))) + 
  theme_bw() + ggtitle('P. putida') + 
  scale_y_log10() + scale_x_continuous(limits=c(0, 35)) +
  scale_color_manual(values=VAscale, name='Vanillic\nAcid (mM)')
FigS2c
```

Figure S2 panel d:
```{r}
FigS2d<-ggplot(data=FigS2data, aes(x=Time, y=OD, color=factor(mM_PCA))) + 
  geom_point() + geom_line(aes(group=interaction(well, plate)))  + 
  theme_bw() + ggtitle('P. putida') + scale_y_log10() + 
  scale_x_continuous(limits=c(0,12)) + 
  scale_color_manual(values=PCAscale, name='Protocatechuic\nAcid (mM)')
FigS2d
```


Figure 2.
Import data:
```{r}
Fig2data<-read.csv('Fig2_data.csv', header=T)
```

Figure 2 panel a:
```{r}
Fig2a<-ggplot(data=Fig2data, aes(x=concentration, y=rate)) + 
  geom_line(lty='11', color='darkgray', aes(x=concentration, y=predict, group=species)) +
  geom_errorbar(width=0.5, size=0.2, aes(ymin=rate-sd, ymax=rate+sd, color=species)) +
  geom_point(aes(shape=species, fill=species), size=2, stroke=0.2) +
  scale_shape_manual(values=species_shape) + 
  scale_fill_manual(values=species_cols) + scale_color_manual(values=species_cols) +
  theme_bw() + xlab('Concentration (mM)') + ylab('Growth rate (r)') 
Fig2a
```

Figure 2 panel b:
```{r}
Fig2b<-ggplot(data=Fig2data, aes(x=concentration, y=lag)) + 
  geom_line(lty='11', color='darkgray', 
            aes(x=concentration, y=predict_lag, group=species)) +
  geom_point(aes(shape=species, fill=species), size=2, stroke=0.2) +
  scale_shape_manual(values=species_shape) + 
  theme_bw() + xlab('Concentration (mM)') + ylab('Lag time (hours)') +
  scale_y_continuous(limits=c(0, 22)) + 
  scale_fill_manual(values=species_cols)
Fig2b
```

Figure S3.
Import data:
```{r}
FigS3data<-read.csv('FigS3_data.csv', header=T)
```

Figure S3 panel a:
```{r}
FigS3a<-ggplot(data=FigS3data, aes(x=concentration, y=rate)) + 
  geom_line(lty='11', color='darkgray', 
            aes(x=concentration, y=predict, group=substrate)) + 
  geom_errorbar(width=0.5, size=0.2, aes(ymin=rate-sd, ymax=rate+sd, color=substrate)) +
  geom_point(aes(fill=substrate, pch=substrate), size=2, stroke=0.2) + 
  theme_bw() + xlab('Concentration (mM)') + ylab('Growth rate (r)')  +
  scale_fill_manual(values=c('#7570b3','#d95f02')) +
  scale_color_manual(values=c('#7570b3','#d95f02')) + 
  scale_shape_manual(values=c(25,24))
FigS3a
```

Figure S3 panel b:
```{r}
FigS3b<-ggplot(data=FigS3data, aes(x=concentration, y=lag)) + 
  geom_line(lty='11',  color='darkgray', 
            aes(x=concentration, y=predict_lag, group=substrate)) +
  geom_point(aes(fill=substrate, pch=substrate), size=2, stroke=0.2)  +
  scale_fill_manual(values=c('#7570b3','#d95f02')) +
  scale_color_manual(values=c('#7570b3','#d95f02')) + 
  theme_bw() + xlab('Concentration (mM)') + ylab('Lag time (hours)') +
  scale_shape_manual(values=c(25,24))
FigS3b
```

Figure 3.
Import data:
```{r}
Fig3abc_data<-read.csv('Fig3abc_data.csv', header=T)
Fig3d_data<-read.csv('Fig3d_data.csv', header=T)
Fig3e_data<-read.csv('Fig3e_data.csv', header=T)
```

Figure 3 panels a, b, and c:
```{r}
Fig3abc<-ggplot(data=Fig3abc_data, aes(x=timepoint, y=OD, group=tube)) +
  geom_line(aes(color=factor(HCHO_mM))) + 
  geom_point(color='#525252', aes(fill=factor(HCHO_mM), pch=species)) + 
  theme_bw() + facet_wrap(~species, scales='free') + xlab('Time (hours)') +
  scale_color_manual(values=(brewer.pal(7, 'Reds'))[2:7], name='Formaldehyde\n(mM)') +
  scale_fill_manual(values=(brewer.pal(7, 'Reds'))[2:7], name='Formaldehyde\n(mM)') +
  scale_shape_manual(values=c(21,24,23))
Fig3abc
```

Figure 3 panel d:
```{r}
Fig3d<-ggplot(data=Fig3d_data, aes(x=timepoint, y=OD, group=tube)) +
  geom_line(aes(color=factor(HCHO_mM))) + 
  geom_point(color='#525252', shape=22, aes(fill=factor(HCHO_mM))) + 
  theme_bw() + facet_wrap(~species, scales='free') + xlab('Time (hours)') +
  scale_color_manual(values=(brewer.pal(5, 'Reds'))[1:5], name='Formaldehyde\n(mM)') +
  scale_fill_manual(values=(brewer.pal(5, 'Reds'))[1:5], name='Formaldehyde\n(mM)')
Fig3d
```

Figure 3 panel e:
```{r}
Fig3e<-ggplot(data=Fig3e_data, aes(x=mM_HCHO, y=frequency_mean)) +
  geom_errorbar(width=0.25, size=0.2, 
                aes(color=Species, ymin=frequency_mean-frequency_sd, 
                    ymax=frequency_mean+frequency_sd)) +
  geom_line(aes(group=Species, color=Species)) + 
  geom_point(size=2, stroke=0.2, aes(shape=Species, fill=Species)) + 
  theme_bw() + 
  scale_x_continuous(limits=c(0, 5), breaks=seq(0,5), name='Formaldehyde (mm)') +
  scale_y_log10(limits=c(1e-7, 2), name='Frequency of tolerant cells') +
  scale_color_manual(values=species_cols[c(1,2,3)]) +
  scale_fill_manual(values=species_cols[c(1,2,3)]) +
  scale_shape_manual(values=species_shape[c(1,2,3)])
Fig3e
```

Figure 4.
Import data:
```{r}
Fig4a_data<-read.csv('Fig4a_data.csv', header=T)
Fig4b_data<-read.csv('Fig4b_data.csv', header=T)
Fig4c_data<-read.csv('Fig4c_data.csv', header=T)
```

Figure 4 panel a - Vanillic Acid:
```{r}
Fig4a<-ggplot(data=subset(Fig4a_data, Medium=='vanillic_acid'), 
              aes(x=Time, y=value)) + 
  geom_line(aes(color=Species)) + 
  geom_image(aes(image=icon), size=0.03) + 
  theme_bw() + scale_color_manual(values=species_cols[c(3,2,6)]) + 
  facet_grid(variable~., scales='free_y') + 
  scale_x_continuous(limits=c(0, 30), name='Time (hours)') +  
  scale_y_continuous(limits=c(-0.09, 1.2))
Fig4a
```

Figure 4 panel a - Protocatechuic Acid:
```{r}
Fig4a_PCA<-ggplot(data=subset(Fig4a_data, Medium=='protocatechuic_acid'),
                  aes(x=Time, y=value)) + 
  geom_line(aes(color=Species)) + 
  geom_image(aes(image=icon), size=0.03) + 
  theme_bw() + scale_color_manual(values=species_cols[c(3,2,6)]) + 
  facet_grid(variable~., scales='free_y') + 
  scale_x_continuous(limits=c(0, 30), name='Time (hours)') + 
  scale_y_continuous(limits=c(-0.09, 1.2))
Fig4a_PCA
```

Figure 4 panel b:
```{r}
Fig4b<-ggplot(data=Fig4b_data, 
              aes(x=time, y=value, group=interaction(species, Mext_dil))) +
  geom_line(aes(color=species)) + 
  geom_image(aes(image=icon), size=0.03)  + 
  theme_bw() + facet_grid(variable~., scales='free_y') +
  scale_color_manual(values=species_cols[c(6,2,3)]) +
  scale_y_continuous(limits=c(-0.09, 1.2))
Fig4b
```

Figure 4 panel c - Vanillic Acid:
```{r}
Fig4c<-ggplot(data=subset(Fig4c_data, substrate=='vanillic_acid'),
              aes(x=time, y=value, group=interaction(culture,rep))) + 
  geom_line(aes(color=culture)) + 
  geom_image(aes(image=icon), size=0.03) + 
  theme_bw() + scale_color_manual(values=species_cols[c(6,2,3)]) + 
  facet_grid(variable~., scales='free_y') +
  scale_y_continuous(limits=c(-0.09, 1.2))
Fig4c
```

Figure 4 panel c - Protocatechuic Acid:
```{r}
Fig4c_PCA<-ggplot(data=subset(Fig4c_data, substrate=='PCA'), 
                  aes(x=time, y=value, group=interaction(culture,rep))) +
  geom_line(aes(color=culture)) + 
  geom_image(aes(image=icon), size=0.03) +
  theme_bw() + scale_color_manual(values=species_cols[c(6,2,3)]) +
  facet_grid(variable~.) + 
  scale_y_continuous(limits=c(-0.03, 1.2))
Fig4c_PCA
```

Figure S4.
Import data:
```{r}
FigS4_data<-read.csv('FigS4_data.csv', header=T)
```

Plot Figure S4:
```{r}
FigS4<-ggplot(data=FigS4_data, 
              aes(x=time, y=value, group=interaction(species, Mext_dil))) +
  geom_line(aes(lty=species, color=species)) +
  geom_image(aes(image=icon), size=0.02) + theme_bw() +
  facet_grid(variable~., scales='free_y') + xlab('Time (hours)') +
  scale_color_manual(values=species_cols[c(6,6,6,2,3)]) +
  scale_linetype_manual(values=c('11','22','42','solid','solid'))
FigS4
```

Figure S5.
Import data:
```{r}
FigS5data<-read.csv('FigS5_data.csv', header=T)
```

Figure S5 panel a:
```{r}
FigS5a<-ggplot(data=subset(FigS5data, experiment==1), aes(x=amino_acids, y=final_OD)) +
  geom_bar(stat='identity') + theme_bw() +
  facet_grid(.~vitamins, scales='free_x', space='free_x') +
  ylab('Final OD600') + theme(axis.title.x=element_blank()) +
  theme(axis.text.x = element_text(angle = -90, vjust = 0.5, hjust=0))
FigS5a
```

Figure S5 panel b:
```{r}
FigS5b<-ggplot(data=subset(FigS5data, experiment==4), aes(x=amino_acids, y=final_OD)) +
  geom_bar(stat='identity') + theme_bw() + 
  facet_grid(.~vitamins, scales='free_x', space='free_x') + 
  ylab('Final OD600') + theme(axis.title.x=element_blank()) +
  theme(axis.text.x = element_text(angle = -90, vjust = 0.5, hjust=0))
FigS5b
```


Figure 5.
Import data:
```{r}
Fig5_data<-read.csv('Fig5_data.csv', header=T)
```

Figure 5 panel a:
```{r}
Fig5a<-ggplot(data=subset(Fig5_data, plate==1 & Met!='0' & Biot==10 & Thia==25),
              aes(x=Time, y=OD, group=well, color=factor(Met))) + 
  geom_line() + geom_point(size=0.5)  + 
  scale_y_log10(limits=c(1e-02, 0.5)) + 
  theme_bw() + facet_grid(.~species) + xlab('Time (hours)') +
  scale_color_manual(values=brewer.pal(9, 'RdPu')[3:9], name='Methionine (mg/L)')
Fig5a
```

Figure 5 panel b:
```{r}
Fig5b<-ggplot(data=subset(Fig5_data, Biot==10 & Met==10 & plate==2),
              aes(x=Time, y=OD, group=well, color=factor(Thia))) + 
  geom_line() + geom_point(size=0.5) + 
  scale_y_log10(limits=c(1e-02, 0.5)) + 
  theme_bw() + facet_grid(.~species) + xlab('Time (hours)') +
  scale_color_manual(values=brewer.pal(6, 'Greens')[3:6], name='Thiamine (ug/L)')
Fig5b
```

Figure 5 panel c:
```{r}
Fig5c<-ggplot(data=subset(Fig5_data, Thia==25 & Met==10 & plate==2),
              aes(x=Time, y=OD, group=well, color=factor(Biot))) + 
  geom_line() + geom_point(size=0.5)  + 
  scale_y_log10(limits=c(1e-02, 0.5)) +
  theme_bw() + facet_grid(.~species) + xlab('Time (hours)') +
  guides(color=guide_legend(title='Biotin (ug/L)')) +
  scale_color_manual(values=brewer.pal(6, 'Blues')[3:6], name='Biotin (ug/L)')
Fig5c

```

Figure S6.
Import data:
```{r}
FigS6_data<-read.csv('FigS6_data.csv', header=T)
```

Create a function to plot all growth curves in the same way.
Input for this function include the first and last timepoint to include in fitting the growth curve (as growth rate should only be calculated over exponential phase), which were determined by visual inspection of the growth curves.
```{r}
plot_growthfit<-function(Dataset, firsttimepoint, lasttimepoint, title){
  growthdata<-subset(Dataset, Time>firsttimepoint & Time<lasttimepoint)
  modelfit<-lm(data=growthdata, formula=log(OD)~Time)
  growthdata$prediction<-exp(predict(modelfit, newdata=growthdata))
  xlim<-c(firsttimepoint, lasttimepoint)
  ylim<-range(growthdata$prediction)
  plottitle<-title
  plot1<-ggplot(data=growthdata, aes(x=Time, y=OD)) + geom_point() + geom_line(aes(group=interaction(well, plate)))
  plot1<-plot1 + geom_line(color='red', size=2, aes(x=Time, y=prediction)) 
  plot1<-plot1 + theme_bw() + theme(legend.position='none') 
  plot1<-plot1 + annotate('text', x=xlim[1], hjust=0, vjust=1, y=ylim[2]*0.95, 
                          label=paste(plottitle,'\nrate = ',round(modelfit$coefficients[2], digits=4),
                                      '\nR2 = ', round(summary(modelfit)$adj.r.squared, digits=4),
                                      '\n'))
  plot1<-plot1 + scale_y_log10()
  return(plot1)
}
```

Figure S6 panel a
```{r}
Pput_growth<-subset(FigS6_data, species=='P_put' & Met=='10' & Biot=='10' & Thia =='25')
plot_growthfit(Pput_growth, 4, 11, 'P. putida')
```

Figure S6 panel b
```{r}
Cfimi_growth<-subset(FigS6_data, species=='C_fimi' & Met=='10' & Biot=='10' & Thia =='25')
plot_growthfit(Cfimi_growth, 21, 36, 'C. fimi')
```

Figure S6 panel c
```{r}
Mext_growth<-subset(FigS6_data, species=='M_ext' & Met=='10' & Biot=='10' & Thia =='25')
plot_growthfit(Mext_growth, 10, 21,'M. extorquens')
```

Figure S6 panel d
```{r}
Ylipo_growth<-subset(FigS6_data, species=='Y_lipo' & Met=='10' & Biot=='10' & Thia =='25')
plot_growthfit(Ylipo_growth, 12, 19,'Y. lipolytica')
```


Figure 7.
Import data:
```{r}
FigS7a_data<-read.csv('FigS7a_data.csv', header=T)
FigS7b_data<-read.csv('FigS7b_data.csv', header=T)
FigS7c_data<-read.csv('FigS7c_data.csv', header=T)
```

Figure 7 panel a:
```{r}
FigS7a<-ggplot(data=FigS7a_data, size=1.2, 
               aes(x=Time, y=OD, color=factor(PIPES), group=well)) + 
  geom_point(size=0.5) + geom_line() + xlab('Time (hours)') + 
  facet_grid(Organism~., scales='free_y') + theme_bw() +
  scale_color_manual(values=VizPalette[c(1,3,5,7)], name='PIPES (mM)')
FigS7a
```

Figure 7 panel b:
```{r}
FigS7b<-ggplot(data=FigS7b_data, aes(x=Time, y=OD, group=interaction(Well.ID, Plate), 
                                      color=factor(phosphate.conc))) + 
  geom_line() + geom_point(size=0.5)  + 
  theme_bw() + facet_grid(.~PIPES.conc) + xlab('Time (hours)') +
  scale_color_manual(values=VizPalette[c(2,5,7)], name='Phosphate\n(fold)')
FigS7b
```

Figure 7 panel c:
```{r}
FigS7c<-ggplot(data=FigS7c_data, aes(x=Time, y=OD, group=interaction(well, plate))) +
  geom_line(aes(color=medium)) + geom_point(size=0.5, aes(color=medium)) + 
  theme_bw() + facet_grid(.~species) + 
  scale_x_continuous(limits=c(7, 20), name='Time (hours)') + 
  scale_y_log10(limits=c(0.02, 0.14)) + 
  scale_color_manual(values=VizPalette[c(3,7)], name='P concentration')
FigS7c
```


Figure 6.
Import data:
```{r}
Fig6_data<-read.csv('Fig6_data.csv', header=T)
```

Plot Figure 6:
```{r}
Fig6<-ggplot(data=Fig6_data, 
             aes(x=Time, y=OD, color=Cconc, group=interaction(well, plate))) + 
  geom_line() + geom_point(size=0.5) + 
  theme_bw() + facet_grid(.~species) + xlab('Time (hours)') + 
  scale_y_log10() + 
  scale_color_manual(values=brewer.pal(7, 'Purples')[c(3,5,7)],
                     name='Carbon\nconcentration') 
Fig6
```


Figure 7.
Import data:
```{r}
Fig7a_data<-read.csv('Fig7a_data.csv', header=T)
Fig7b_data<-read.csv('Fig7b_data.csv', header=T)
Fig7c_data<-read.csv('Fig7c_data.csv', header=T)
Fig7d_data<-read.csv('Fig7d_data.csv', header=T)
```

Figure 7 panel a:
```{r}
Fig7a<-ggplot(Fig7a_data, aes(x=Time, y=OD, group=interaction(well,Plate))) +
  geom_line(aes(color=species)) + geom_image(aes(image=icon), size=0.015) + 
  theme_bw() + scale_y_log10(limits=c(0.001, 0.5)) + 
  xlab('Time (hours)') + ylab('OD600') +
  scale_color_manual(values=species_cols[c(1,5,8,9,2,4)])
Fig7a
```

Figure 7 panel b:
```{r}
Fig7b<-ggplot(data=Fig7b_data, 
              aes(x=Timepoint, y=value, group=interaction(culture, rep))) + 
  geom_line(aes(color=culture)) + theme_bw() + 
  geom_image(aes(image=icon), size=0.03) +
  scale_color_manual(values=c('#ff7f00','#fec44f','#e31a1c',
                              '#33a02c','#6a3d9a','#1f78b4','#b15928')) +
  facet_grid(variable~., scales='free_y') 
Fig7b
```

Figure 7 panel c:
```{r}
Fig7c<-ggplot(data=Fig7c_data, aes(x=rep, y=CFU_mean, color=species)) +
  geom_errorbar(width=0.25, aes(ymax=CFU_mean+CFU_sd, ymin=CFU_mean-CFU_sd)) +
  geom_point(aes(pch=species)) +
  theme_bw() + facet_grid(.~culture, scales='free_x', space='free_x') + ylab('CFU/mL')  +
  xlab('Biological replicate')  +
  scale_y_log10(limits=c(5e+05, 5e+09),breaks=c(1e+06, 1e+07, 1e+08, 1e+09, 1e+09)) +
  scale_color_manual(values=species_cols[c(1:3)]) + scale_shape_manual(values=c(1, 0, 2))
Fig7c
```

Figure 7 panel d:
```{r}
Fig7d<-ggplot(Fig7d_data, aes(x=Time, y=VAnorm)) + 
  geom_line(aes(color=culture))  + 
  geom_image(aes(image=icon), size=0.06) +
  scale_color_manual(values=c('#1f78b4','#fec44f','#e31a1c',
                              '#33a02c','#6a3d9a','#ff7f00','#b15928')) + 
  theme_bw() + ylab('Vanillic Acid (mM)')
Fig7d
```


Figure S8.
Import data:
```{r}
FigS8ab_data<-read.csv('FigS8ab_data.csv', header=T)
FigS8cd_data<-read.csv('FigS8cd_data.csv', header=T)
```

Figure S8 panels a and b:
```{r}
FigS8ab<-ggplot(data=FigS8ab_data, 
                aes(x=Time, y=value, group=interaction(Consortium, Replicate))) + 
  geom_line(aes(color=Consortium, lty=Consortium)) + 
  geom_image(aes(image=icon), size=0.03) + 
  theme_bw() + scale_x_continuous(limits=c(0,50), name='Time (hours)') +
  facet_grid(variable~., scales='free_y')  +
  scale_color_manual(values=species_cols[c(7,8)]) + 
  scale_linetype_manual(values=c('11','solid'))
FigS8ab
```

Figures S8 panels c and d:
```{r}
FigS8cd<-ggplot(data=FigS8cd_data, aes(x=Time, y=value)) + 
  geom_line(aes(color=Species, lty=Species)) + 
  geom_image(aes(image=icon), size=0.03) + 
  theme_bw() + scale_linetype_manual(values=c('solid','11','solid')) +
  scale_color_manual(values=species_cols[c(8,7,3)])  +
  facet_grid(variable~., scales='free_y') 
FigS8cd

```


Figure 8.
Import data:
```{r}
Fig8a_data<-read.csv('Fig8a_data.csv', header=T)
Fig8bcd_data<-read.csv('Fig8bcd_data.csv', header=T)
Fig8ef_data<-read.csv('Fig8ef_data.csv', header=T)
```

Figure 8 panel a:
```{r}
Fig8a<-ggplot(data=Fig8a_data, aes(x=Time, y=OD, group=interaction(well, plate))) +
  geom_image(aes(image=icon), size=0.015) + geom_line(aes(color=species)) +
  theme_bw() + scale_y_log10(limits=c(0.001, 1.0))  +
  scale_color_manual(values=species_cols[c(1, 5, 7, 8, 2, 6, 3)])
Fig8a
```

Figure 8 panel b:
```{r}
Fig8b<-ggplot(data=subset(Fig8bcd_data, test %in% c('control','Fe') 
                          & species=='C. fimi + P. putida + M. extorquens' & Time<75), 
              aes(x=Time, y=OD, color=substrate, group=interaction(well,Plate))) +
  geom_point() + geom_line() +
  theme_bw() + scale_y_log10(limits=c(0.005, 0.5))  +
  scale_color_manual(values=VizPalette[c(2,6,4)]) +
  xlab('Time (hours)') + ylab('OD600')
Fig8b
```

Figure 8 panel c:
```{r}
Fig8c<-ggplot(data=subset(Fig8bcd_data, test %in% c('control','supplements') 
                          & species=='C. fimi + P. putida + M. extorquens' & Time < 75), 
              aes(x=Time, y=OD, color=substrate, group=interaction(well,Plate))) +
  geom_point() + geom_line()  +
  theme_bw() + scale_y_log10(limits=c(0.005, 0.5))  +
  scale_color_manual(values=VizPalette[c(3,7,5)]) +
  xlab('Time (hours)') + ylab('OD600')
Fig8c
```

Figure 8 panel d:
```{r}
Fig8d<-ggplot(data=subset(Fig8bcd_data, test %in% c('control','medium') 
                          & species=='C. fimi + M. extorquens'), 
              aes(x=Time, y=OD, color=substrate, group=interaction(well,Plate))) +
  geom_point(aes(pch=substrate, fill=substrate)) + geom_line() +
  scale_color_manual(values=c('black','#969696')) + 
  scale_fill_manual(values=c('black','#969696')) +
  theme_bw() + scale_y_log10(limits=c(0.005, 0.5)) +
  scale_shape_manual(values=c(6, 25)) + xlab('Time (hours)') + ylab('OD600')
Fig8d
```

Figure 8 panel e:
```{r}
Fig8e<-ggplot(data=subset(Fig8ef_data, Thia_Bio=='1x' & Fe!='1x'), 
              aes(x=Time, y=OD, color=Met, group=well)) +
  geom_point() + geom_line() + 
  facet_grid(.~Fe) + scale_y_log10() + 
  theme_bw() + scale_color_manual(values=brewer.pal(5, 'RdPu')[2:5])
Fig8e
```

Figure 8 panel f:
```{r}
Fig8f<-ggplot(data=subset(Fig8ef_data, Fe!='1x' & Thia_Bio!='1x'), 
              aes(x=Time, y=OD, color=Thia_Bio, group=well)) + 
  geom_point() + geom_line() + 
  facet_grid(.~Fe) + scale_y_log10() + 
  theme_bw() + scale_color_manual(values=brewer.pal(5, 'GnBu')[2:5])
Fig8f
```


Figure S9.
Import data:
```{r}
FigS9_data<-read.csv('FigS9_data.csv', header=T)

```

Plot Figure S9:
```{r}
FigS9<-ggplot(data=FigS9_data) + 
  geom_point(size=3, aes(x=Fe, y=CFU, color=Species, pch=Species)) + 
  theme_bw() + facet_grid(.~Strains, scales='free_x', space='free_x') +
  scale_y_log10('Abundance of individual species (CFU/mL)') + xlab('Fe concentration') +
  scale_color_manual(values=species_cols[c(1,2,3)]) + 
  scale_shape_manual(values=c(16, 15, 17))
FigS9
```


Figure 9.
Import data:
```{r}
Fig9a_data<-read.csv('Fig9a_data.csv', header=T)
Fig9b_data<-read.csv('Fig9b_data.csv', header=T)
```

Figure 9 panel a:
```{r}
Fig9a<-ggplot(data=Fig9a_data, 
              aes(x=Time, y=OD, color=Mext_strain, group=interaction(Plate, Well))) +
  geom_line() + geom_point(aes(pch=Mext_strain)) + 
  facet_grid(.~Supplement) + scale_y_log10(limits=c(0.05, 0.5)) + 
  scale_x_continuous(limits=c(10,40)) + 
  scale_shape_manual(values=c(15, 0, 20), name='M. extorquens strain') +
  scale_color_manual(values=c('#a50f15','#fcae91','#636363'), 
                     name='M. extorquens strain') + 
  theme_bw() + ylab('OD600') + xlab('Time (hours)')
Fig9a
```

Figure 9 panel b:
```{r}
Fig9b<-ggplot(data=Fig9b_data) + 
  geom_point(size=3, aes(x=M_ext, y=CFU, color=Species, shape=Species)) +
  facet_grid(.~interaction(Met, MeOH), scales='free_x', space='free_x')  +
  theme_bw() + scale_y_log10('abundance (CFU/mL)') + 
  scale_shape_manual(values=c(16, 15, 17)) +
  scale_color_manual(values=species_cols[c(1,2,3)]) + 
  xlab('M. extorquens strain')
Fig9b
```
