# Supplementary material for: Cross-Feeding of a Toxic Metabolite in a Synthetic Lignocellulose-Degrading Microbial Community
Source: Microorganisms. 2021 Feb 4;9(2):321. doi: 10.3390/microorganisms9020321 (PMC7914493; doi:10.3390/microorganisms9020321)
Supplement: Supplementary file 1 [file microorganisms-09-00321-s001.zip › microorganisms-1079004-S/lignocellulose_community_Table_S1_experimentdata_201230.xlsx]

## Sheet: TableS1
Table S1. Detailed data on procedures for each experiment described in this manuscript. See the Methods & Materials section for general methods.
Figure	Experiment ID	Organisms	Buffer concentration	Carbon substrates	Supplements	Vessel	Measurements	Purpose and additional details
2, S2, S3	161219	CF, ME (CM2730), PP	1x PIPES, 1x P	for PP: 0-14 mM PCA or 0-14 mM VA. for CF: 4 mM CB + 0-14 mM VA. for ME: 15 mM MeOH + 0-14 mM VA	for CF only: standard concentrations	multiwell	OD	Effect of VA on growth rates of species in monoculture
3	160907	CF, PP, YL	1x PIPES, 1x P	11.1 mM G	for PP, YL: 1x standard concentrations. For CF, used 10x.	Balch	OD	Formaldehyde tolerance of individual strains in liquid culture
3	170730	CF, PP, ME(CM2730)	1x PIPES, 1x P	125 mM MeOH (ME), 10 mM G (others)	for ME: none; for others: standard concentrations	agar	CFU	Formaldehyde tolerance distributions
4a	160425	PP, ME (CM3745)	1x PIPES, 1x P	4 mM VA	none	Balch	OD, formaldehyde	Production of formaldehyde by PP and consumption by ME
4b, S4	160509	PP, ME (CM3745)	1x PIPES, 1x P	4 mM VA	none	Balch	OD, formaldehyde	Production of formaldehyde by PP and consumption by ME; effect of ME pre-growth conditions. ME inoculum pre-grown either on 15 mM MeOH + 5 mM formaldehyde, or 20 mM MeOH. MeOH-only culture was sub-cultured once at 12 hours prior to start of experiment to ensure it would be in exponential phase (other cultures started at 24 hours, stationary phase). For each set of pre-growth conditions, two repli…
4c	160712	PP, ME (CM3745)	1x PIPES, 1x P	10 mM VA	none	Balch	OD, formaldehyde	Production of formaldehyde by PP and consumption by ME
S5	160322	CF	1x PIPES, 1x P	27 mM G	varied; see experiment details	flask	OD	Supplements necessary to sustain CF growth
5, S6	160423	CF, ME (CM3745), PP. YL	1x PIPES, 1x P	for CF, PP, YL: 5.5 mM G. For ME: 3.5 mM S	unless otherwise stated, 10 mg/L M, 10 g/L B, 25 µg/L T	multiwell	OD	Effect of supplement concentrations on growth
6	161219	CF, ME (CM2730), PP	0.1x PIPES, 5x P	VA-CB-XY in concentrations 0.25x (1-1-1.25 mM), 1x (4-4-5 mM), or 5x (20-20-25 mM)	standard concentrations	multiwell	OD	Effect of total carbon concentration on growth of each species in monoculture
S7a	160818	ME (CM2730), PP, YL	PIPES at 0, 5, 10, 20, or 30 mM; 1x P	for ME: 15 mM MeOH. For PP, YL: 10 mM G	standard concentrations	multiwell	OD	Optimizing buffer conditions
S7b	160916	PP	PIPES at 0, 3, 10, or 30 mM; P at 0, 1x, or 2x	5 mM G	standard concentrations	multiwell	OD	Optimizing buffer conditions
S7c	161219	CF, PP, ME	1x PIPES, 1x or 5x P	4 mM PCA, 4 mM CB, 5 mM XY	standard concentrations	multiwell	OD	Effect of P concentration on consortium growth
7f	170120	CF, PP, ME (CM2730), YL	0.1x PIPES, 5x P	4 mM VA, 4 mM CB, 5 mM XY	standard concentrations	multiwell	OD	Growth of all combinations of organisms in model lignocellulose medium. Initiated with 2:1 ratio of ME:PP
7a-e	161206	CF, PP, ME (CM2730), YL	1x PIPES, 1x P	4 mM CB, 2 mM VA	standard concentrations	tube	OD, formaldehyde, CFU	Growth, substrate consumption, and formaldehyde production by all combinations of organisms in model lignocellulose medium
S8a-b	170426	CF, PP, ME (CM2730)	0.1x PIPES, 5x P	4 mM VA, 4 mM CB, 15 mM MeOH	standard concentrations + 10x Fe	tube	OD, formaldehyde	Effect of MEs on formaldehyde accumulation in coculture
S8c-d	170810	CF, PP, ME (CM4744)	1x PIPES, 1x P	4 mM VA, 4 mM CB, 15 mM MeOH	standard concentrations + 10x Fe	flask	OD, formaldehyde	Effect of ME on formaldehyde accumulation in coculture
8a	161219	CF, PP, ME (CM2730)	1x PIPES, 5x P	4 mM PCA, 4 mM CB, 5 mM XY	standard concentrations	multiwell	OD	Inhibition by PP of CF, independent of formaldehyde production
8b-d	170120	CF, PP, ME (CM2730)	0.1x PIPES, 5x P	4 mM VA, 4 mM CB, 5 mM XY	standard concentrations	multiwell	OD	Mechanism of PP inhibition of CF
8e-f	170125	CF, PP, ME (CM2730), YL	0.1x PIPES, 1x P	4 mM VA, 4 mM CB, 5 mM XY	standard concentrations	multiwell	OD	Mechanism of PP inhibition of CF
S9	170801	CF, ME (CM4744), PP	0.1x PIPES, 1x P	4 mM VA, 4 mM CB, 5 mM XY	standard concentrations	tube	CFU	Effect of iron on final species abundances in coculture. Cultures were plated after ~48 hours of growth.
9 (top)	170329	CF, ME (CM2730, CM4744)	1x PIPES, 1x P	20 mM G and 0 or 3.5 mM S	0 or 20 mg/L M, 5 µg/L T, 40 µg/L B	multiwell	OD	Effect of methionine-overproducing ME strain on CF growth
9 (bottom)	170801	CF, PP, ME (CM2730, CM4744)	0.1x PIPES, 1x P	4 mM VA, 4 mM CB, 5 mM XY + 5 mM MeOH	standard concentrations	tube	CFU	Effect of methionine-overproducing ME strain on CF growth in coculture with P. putida. Cultures were plated after ~48 hours of growth.
Abbreviations
CF	Cellulomonas fimi
PP	Pseudomonas putida
ME	Methylorubrum extorquens
YL	Yarrowia lipolytica
PIPES	piperazine-N,N′-bis(2-ethanesulfonic acid) : 1x = 30 mM
P	phosphate : 1x ~ 3 mM
VA	vanillic acid
CB	cellobiose
XY	xylose
G	glucose
PCA	protocatechuic acid
MeOH	methanol
M	methionine : standard concentrations = 2 mg/L
T	thiamine : standard concentrations = 5 µg/L
B	biotin : standard concentrations = 40 µg/L
Fe	iron : 1x = 17.8 µm
OD	optical densit at 600 nm
CFU	colony-forming units
See the Methods & Materials section for explanations of culture methods for tube, multiwell, flask, and agar.
